# Supplementary material for: A New Phenylazo-Based Fluorescent Probe for Sensitive Detection of Hypochlorous Acid in Aqueous Solution
Source: Molecules. 2022 May 6;27(9):2978. doi: 10.3390/molecules27092978 (PMC9102862; doi:10.3390/molecules27092978)
Supplement: Supplementary file 1 [file molecules-27-02978-s001.zip]

Archive with 1 entries (1 files):
- molecules-1650581-supplementary.pdf
